# Supplementary material for: Effective Adolescent Hand CRPS Type 1 Treatment Using Ketamine, Gabapentin, and Supraclavicular Nerve Block Catheter—A Case Report
Source: Children (Basel). 2025 Dec 7;12(12):1659. doi: 10.3390/children12121659 (PMC12731366; doi:10.3390/children12121659)
Supplement: Supplementary file 1 [file children-12-01659-s001.zip]

Archive with 2 entries (2 files):
- consent form.zip
- CRPS Videos.zip
